# Supplementary material for: A bio-fortified whole tomato food supplement as potential dietary tool for the management of Metabolic Dysfunction-Associated Steatotic Liver Disease (MASLD)
Source: J Transl Med. 2026 Feb 27;24:464. doi: 10.1186/s12967-026-07907-7 (PMC13040914; doi:10.1186/s12967-026-07907-7)
Supplement: Supplementary file 1 — Supplementary Material 1 [file 12967_2026_7907_MOESM1_ESM.xlsx]

## Sheet: Supplemental Table 1
Supplementary Table 1. List of cytokines analyzed by Olink Proteomics
UniProt ID	Gene	Protein name
Q14116	IL18	Interleukin-18
P14210	HGF	Hepatocyte growth factor
Q99731	CCL19	C-C motif chemokine 19
P13500	CCL2	C-C motif chemokine 2
P39900	MMP12	Macrophage metalloelastase
P01374	LTA	Lymphotoxin-alpha
P49771	FLT3LG	Fms-related tyrosine kinase 3 ligand
P01375	TNF	Tumor necrosis factor
Q16552	IL17A	Interleukin-17A
P60568	IL2	Interleukin-2
Q96PD4	IL17F	Interleukin-17F
P09919	CSF3	Granulocyte colony-stimulating factor
P01584	IL1B	Interleukin-1 beta
P78380	OLR1	Oxidized low-density lipoprotein receptor 1
O43508	TNFSF12	Tumor necrosis factor ligand superfamily member 12
P02778	CXCL10	C-X-C motif chemokine 10
P15692	VEGFA	Vascular endothelial growth factor A
O95760	IL33	Interleukin-33
Q969D9	TSLP	Thymic stromal lymphopoietin
P01579	IFNG	Interferon gamma
P13236	CCL4	C-C motif chemokine 4
P01135	TGFA	Protransforming growth factor alpha
P35225	IL13	Interleukin-13
P10145	CXCL8	Interleukin-8
P80075	CCL8	C-C motif chemokine 8
P05231	IL6	Interleukin-6
Q99616	CCL13	C-C motif chemokine 13
P04141	CSF2	Granulocyte-macrophage colony-stimulating factor
P80098	CCL7	C-C motif chemokine 7
P05112	IL4	Interleukin-4
P50591	TNFSF10	Tumor necrosis factor ligand superfamily member 10
P13725	OSM	Oncostatin-M
P03956	MMP1	Interstitial collagenase
P01133	EGF	Pro-epidermal growth factor
P13232	IL7	Interleukin-7
P40933	IL15	Interleukin-15
P09603	CSF1	Macrophage colony-stimulating factor 1
Q07325	CXCL9	C-X-C motif chemokine 9
O14625	CXCL11	C-X-C motif chemokine 11
Q9P0M4	IL17C	Interleukin-17C
P48061	CXCL12	Stromal cell-derived factor 1
P51671	CCL11	Eotaxin
P22301	IL10	Interleukin-10
P10147	CCL3	C-C motif chemokine 3
Q14213_Q8NEV9	EBI3_IL27	Interleukin-27
